# Supplementary material for: Differential immune responses in pregnant patients recovered from COVID-19
Source: Signal Transduct Target Ther. 2021 Jul 29;6:289. doi: 10.1038/s41392-021-00703-3 (PMC8320317; doi:10.1038/s41392-021-00703-3)
Supplement: Supplementary file 1 — supplementary tables [file 41392_2021_703_MOESM1_ESM.xlsx]

## Sheet: Supplementary Table 1
Supplementary Table 1. Clinical symptoms of COVID-19 pregnant patients and non-pregnant COVID-19 patients included in the clinical study
General information	Pregnant (n=20)	Non-pregnant (n=159)	P*
Age (IQR), y	30.5 (27.5-34.8）	33.0 (29.0-37.0)
Date of hospital admission	March 18th and May 9th, 2020
Gestational age on admission (weeks +days)	38 (27+2-39+1)	N/A
Number of days from onset of pneumonia until birth	1 (0-74)
Signs and symptoms, n (%)
Fever	15 (75)	109 (70)	0.556
Cough	8 (40)	89 (56)	0.177
Diarrhea	5 (25)	25 (16)	0.295
Shortness of breath	3 (15)	42 (26)	0.267
Sputum	6 (30)	63 (40)	0.405
Fatigue	2 (10)	27 (17)	0.634
	12 (60)	129 (81)	0.059
CT positive, n (%)	20 (100)	157 (98)	1
Treatment/therapy, n (%)
Antiviral	20 (100)	143	0.284
Antibiotics	20 (100)	105	0.002
* P valus derived from Chi-square test

## Sheet: Supplementray Table 2
Supplementary Table 2.Demographic and clinical information of COVID-19 patients and healthy donors enrolled in the single-cell study
group	Patient ID	subgroup	age	gestational age at sample collection (weeks +days)	gestational age at symptom onset (weeks +days)	symptoms onset	diagnosis	antibodies	severity	complications	ICU admission	mechanical ventilation	days from symptom onset	days from negative nucleic acid	virus shedding time (days)	hospitalization (days)
PCov	PCov1	PCovS	35	35+6	21+5	fever, cough, chest tightness	SARS-CoV-2 qPCR	positive	severe	hypoxemia	Yes	No	99	71	22	14
	PCov2	PCovM	36	39	22	fever, cough	SARS-CoV-2 qPCR	positive	moderate	No	No	No	119	107	6	8
	PCov3	PCovM	43	30+1	NA	asymptotic	serological	positive	asymptomatic	No	No	No	NA	NA	NA	7
	PCov4	PCovM	30	34	21+2	fever, cough	serological	positive	moderate	No	No	No	89	NA	NA	11
NCov	NCov1	NCovM	57	NA	NA	fever	serological	positive	moderate	No	No	No	98	NA	NA	6
	NCov2	NCovM	59	NA	NA	fever	SARS-CoV-2 qPCR	positive	moderate	No	No	No	89	52	6	9
	NCov3	NCovS	58	NA	NA	cough	SARS-CoV-2 qPCR	positive	moderate	No	No	No	56	1	55	20
	NCov4	NCovS	55	NA	NA	diarrhea	SARS-CoV-2 qPCR	positive	critical	hypoxemia, heart dysfunction	Yes	Yes	80	3	74	60
	NCov5	NCovS	54	NA	NA	expectoration	SARS-CoV-2 qPCR	positive	moderate	No	No	No	102	3	72	24
	NCov6	NCovS	36	NA	NA	expectoration	SARS-CoV-2 qPCR	positive	severe	hypoxemia	Yes	No	78	2	76	43
PHC	PHC1		30	39+6	NA	NA	NA	NA	NA	NA	NA	NA	NA	NA	NA	NA
	PHC2		29	41+2	NA	NA	NA	NA	NA	NA	NA	NA	NA	NA	NA	NA
	PHC3		34	39+4	NA	NA	NA	NA	NA	NA	NA	NA	NA	NA	NA	NA
	PHC4		34	30+6	NA	NA	NA	NA	NA	NA	NA	NA	NA	NA	NA	NA
NHC	NHC1		43	NA	NA	NA	NA	NA	NA	NA	NA	NA	NA	NA	NA	NA
	NHC2		29	NA	NA	NA	NA	NA	NA	NA	NA	NA	NA	NA	NA	NA
	NHC3		36	NA	NA	NA	NA	NA	NA	NA	NA	NA	NA	NA	NA	NA

## Sheet: Supplementray Table 3
Supplementary Table 3. Laboratory tests of COVID-19 patients and healthy donors included in the single cell study at admission and sample collection.
Patient ID	time	days post sympton onset	WBC (*10^9/L)	Lymphocyte %	Lymphocyte count (*10^9/L)	Monocyte%	Monocyte count (*10^9/L)	Neutrophi%	Neutrophil count (*10^9/L)	Eosophil%	Basophil%	Eosophil count (*10^9/L)	Basophil count (*10^9/L)	Platet count (*10^12/L)	ALT U/L	AST U/L	TBIL umol/L	DBIL umol/L	IBIL umol/L	Albumin g/L	Globin g/L	Total protein g/L	Crea umol/L	Urea mmol/L	LDH U/L	ALP U/L	hs-CRP
PCov1	Admission	21	12.7	12.8	1.63	8.3	1.06	78.5	9.97	0.2	0.2	0.02	0.02	390	13	14	6.7	3.9	2.8	38.2	29.6	67.8	36	2.1	229	75	0.5
	Sample collection	99	7.66	14.2	1.09	8.2	0.63	76.1	5.83	1.2	0.3	0.09	0.02	237	8	19	6.4	2.9	3.5	32.9	23.2	56.1	40	2.2	224	110	1.4
PCov2	Admission	9	10.34	19.4	2.01	7.8	0.81	71.8	7.42	0.9	0.1	0.09	0.01	207	11	17	3.3	1.6	1.7	34.4	23.8	58.2	41	2.2	150	47	0.7
	Sample collection	119	12.45	15.8	1.97	8	0.99	75.1	9.35	1	0.1	0.13	0.01	225	8	16	6.7	3.4	3.3	31.6	24.8	56.4	42	2.2	220	85	0.9
PCov3	Admission/sample collection	NA	6.91	12.7	0.88	5.2	0.36	81.6	5.63	0.4	0.1	0.03	0.01	142	28	31	4.8	2.1	2.7	30.2	27.1	57.3	64	3.9	321	150	0.5
PCov4	Admission	6	5.41	20.5	1.11	9.2	0.5	69.5	3.76	0.6	0.2	0.03	0.01	195	19	22	8.1	6.2	1.9	26	28.5	54.5	35	0.8	252	68	87.3
	Sample collection	89	11.42	12.9	1.47	8.3	0.95	78.1	8.92	0.4	0.3	0.05	0.03	143	9	10	4.9	2.1	2.8	43.9	21.8	65.7	39	2.4	173	64	8.7
NCov1	Admission	45	7.78	29.3	2.28	7.6	0.59	58	4.51	4.5	0.6	0.35	0.05	230	20	20	7.2	2.6	4.6	42.1	31.4	73.5	66	4.8	216	82	2.9
NCov2	Admission	36	5.09	32.4	1.65	8.6	0.44	54.5	2.77	4.1	0.4	0.21	0.02	179	31	29	8.9	3.5	5.4	41.1	24.8	65.9	90	8.3	177	58	1.6
NCov3	Admission	35	6.1	29.5	1.8	5.2	0.32	63.5	3.87	1.6	0.2	0.1	0.01	202	29	19	8.4	2.9	5.5	40.8	27.3	68.1	86	6.6	171	63	3.4
	Sample collection	56	4.81	28.9	1.39	4.2	0.2	64.6	3.11	1.9	0.4	0.09	0.02	137	22	26	9.3	3.4	5.9	47.8	31.4	79.2	84	6.5	252	84	2.8
NCov4	Admission	20	5.74	13.4	0.77	6.4	0.37	78.3	4.49	1.9	0	0.11	0	192	9	13	16.1	5.7	10.4	34.3	47.5	81.8	64	3.8	235	55	46.8
	Sample collection	80	5.41	28.8	1.56	5.5	0.3	63.3	3.42	2	0.4	0.11	0.02	214	83	47	10.6	7.5	3.1	45.8	24.8	70.6	60	4.3	273	78	1
NCov5	Admission	20	5.77	41.1	2.37	6.1	0.35	50.9	2.94	1.4	0.5	0.08	0.03	268	25	27	10	2.6	7.4	43.3	36.1	79.4	45	4.4	238	96	5
	Sample collection	102	6.11	33.4	2.04	7.2	0.44	57.6	3.52	1.3	0.5	0.08	0.03	235	33	29	11.5	4	7.5	43.1	32	75.1	51	3.8	206	95	6.7
NCov6	Admission	19	5.63	28.1	1.58	7.3	0.41	61.1	3.47	2.3	0.7	0.13	0.04	249	13	12	6.4	3.1	3.3	37.5	27.7	69.1	51	3.3	140	37	0.2
	Sample collection	78	4.21	30.6	1.29	5	0.21	61.5	2.59	2.4	0.5	0.1	0.02	208	15	17	7.7	3.2	4.5	42.4	26.4	68.8	46	3.8	152	42	0.3
PHC1	Sample collection		5.54	36.5	2.02	6.7	0.37	56.1	3.11	0.7	0	0.04	0	233	9	19	2.6	1.6	1	34.6	32.1	66.7	53	5.2	318	214	NA
PHC2	Sample collection		11.46	13.3	1.52	4.5	0.51	81	9.3	0.9	0.3	0.1	0.03	244	6	15	9.3	3.7	5.6	37.8	30.2	68	34	2.89	145	252	NA
PHC3	Sample collection		5.26	26.4	1.39	9.3	0.49	63.1	3.32	0.8	0.4	0.04	0.02	123	7	16	6.6	3.1	3.5	33.4	22.3	55.7	54	3.38	152	111	NA
PHC4	Sample collection		5.7	18.2	1.04	6.7	0.38	73.8	4.21	1.1	0.2	0.06	0.01	214	22	24	7.8	2.6	5.2	39	29.4	68.4	47	2.1	236	77	NA
NHC1	Sample collection		7.57	31.8	2.41	7.4	0.56	58.4	4.42	2	0.4	0.15	0.03	394	12	20	3	1.6	1.4	45.5	31.5	77	52	3.7	185	48	NA
NHC2	Sample collection		6.78	23	1.56	3.1	0.21	72.3	4.9	1.5	0.1	0.1	0.01	287	15	16	7.2	2.7	4.5	49.7	29.1	78.8	60	7.17	186	43	NA
NHC3	Sample collection		8.13	30.6	2.49	5.2	0.42	63.2	5.14	0.8	0.1	0.07	0.01	248	6	15	17.8	4.7	13.1	48.4	32.7	81.1	51	3.17	167	43	NA
WBC, White blood cell; ALT, Alanine aminotransferase; TBIL, Total Bilirubin; DBIL, Direct Bilirubin; IBIL, Indirect Bilirubin; AST, Aspartate aminotransferase; LDH, Lactic dehydrogenase; ALP, Alkaline phosphatase;hs-CRP, high-sensitivity c-reactive protein.

## Sheet: Supplementary Table 4. Antibodi
Supplementary Table 4. Antibodies used by in whole blood stimulation assay
ANTIBODY/DYE	source	Cat.No
Hu HLA-DR FITC L243 (G46-6)	BD	555811
CD11B BV786 M1/70	BD	740861
Hu CD16 PE-Cy7 3G8	BD	557744
Hu CD3 Alexa 700 UCHT1	BD	557943
Hu CD56 BV421 NCAM16.2	BD	562751
APC/Cyanine7 anti-human CD83	Biolegend	305330
Hu CD14 BV510 MPhiP9	BD	563079
Hu CD11c BV650 B-ly6	BD	563404
PE anti-human CD119 (IFN-γ R α chain)	Biolegend	308606
PerCP/Cyanine5.5 anti-human CD163	Biolegend	333608
Fixable Viability Stain 440UV	BD	566332
